# Supplementary material for: Characterization of an Activated Metabolic Transcriptional Program in Hepatoblastoma Tumor Cells Using scRNA-seq
Source: Int J Mol Sci. 2024 Dec 4;25(23):13044. doi: 10.3390/ijms252313044 (PMC11641740; doi:10.3390/ijms252313044)
Supplement: Supplementary file 1 [file ijms-25-13044-s001.zip]

Archive with 1 entries (1 files):
- ijms-3316991-supplementary.pdf
